# Supplementary material for: Achieving Exceptional Mechanical Properties of Epoxy Resins at Ultralow Loadings via a 3DGO@TiO2 Hybrid Filler
Source: Molecules. 2026 Jul 16;31(14):2489. doi: 10.3390/molecules31142489 (PMC13414806; doi:10.3390/molecules31142489)
Supplement: Supplementary file 1 [file molecules-31-02489-s001.zip]

Archive with 1 entries (1 files):
- molecules-4394826-supplementary.pdf
